# Supplementary material for: Identification of Novel lncRNA and Differentially Expressed Genes (DEGs) of Testicular Tissues among Cattle, Yak, and Cattle-Yak Associated with Male Infertility
Source: Animals (Basel). 2021 Aug 17;11(8):2420. doi: 10.3390/ani11082420 (PMC8388754; doi:10.3390/ani11082420)
Supplement: Supplementary file 1 [file animals-11-02420-s001.zip]

Archive with 9 entries (9 files):
- Table S1_cnci_result.pdf
- Table S2_cpc2_result.pdf
- Table S3_pfam_result.pdf
- Table S4_plek_result.pdf
- Table S5 DE_lncRNA and DE mRNA .pdf
- Table S7_GO terms of mRNA target genes of cattle.pdf
- Table S8_GO terms of mRNA target genes of yak.pdf
- Table S9-S12_ enriched pathways.pdf
- Table_S6 GO terms of lncRNA target genes of cattle.pdf
